# Supplementary material for: Minnelide suppresses GVHD and enhances survival while maintaining GVT responses
Source: JCI Insight. 2024 Apr 11;9(9):e165936. doi: 10.1172/jci.insight.165936 (PMC11141936; doi:10.1172/jci.insight.165936)
Supplement: Supporting data values [file jciinsight-9-165936-s228.xlsx]

## Sheet: Fig1_A_Weight
Days Post-HSCT	BM only (n=4)	BM only (n=4)	BM only (n=4)	BM only (n=4)	BM only (n=4)	BM only (n=4)	BM only (n=4)	BM only (n=4)	BM only (n=4)	BM only (n=4)	BM only (n=4)	BM only (n=4)	BM only (n=4)	BM only (n=4)	BM only (n=4)	BM only (n=4)	GvHD (n=6)	GvHD (n=6)	GvHD (n=6)	GvHD (n=6)	GvHD (n=6)	GvHD (n=6)	GvHD (n=6)	GvHD (n=6)	GvHD (n=6)	GvHD (n=6)	GvHD (n=6)	GvHD (n=6)	GvHD (n=6)	GvHD (n=6)	GvHD (n=6)	GvHD (n=6)	Minnelide 0.1 mg/kg/day (n=6)	Minnelide 0.1 mg/kg/day (n=6)	Minnelide 0.1 mg/kg/day (n=6)	Minnelide 0.1 mg/kg/day (n=6)	Minnelide 0.1 mg/kg/day (n=6)	Minnelide 0.1 mg/kg/day (n=6)	Minnelide 0.1 mg/kg/day (n=6)	Minnelide 0.1 mg/kg/day (n=6)	Minnelide 0.1 mg/kg/day (n=6)	Minnelide 0.1 mg/kg/day (n=6)	Minnelide 0.1 mg/kg/day (n=6)	Minnelide 0.1 mg/kg/day (n=6)	Minnelide 0.1 mg/kg/day (n=6)	Minnelide 0.1 mg/kg/day (n=6)	Minnelide 0.1 mg/kg/day (n=6)	Minnelide 0.1 mg/kg/day (n=6)
0	100	100	100	100													100	100	100	100	100	100	100	100									100	100	100	100	100	100	100	100	100	100	100	100	100	100	100	100
1	87.96	83.58	94.33	88.41													92.54	91.35	90.7	90.5	90.06	90.32	90.14	90.95									90.53	94.71	92.09	95.09	93.54	92.9	91.56	92.27	93.75	97.52	90.61	89.91	90.77	94.23	93.27	89.29
4	92.15	79.1	93.3	81.16													88.43	88.94	90.23	88.69	83.85	84.86	90.14	88.69									90	92.7	87.44	90.18	92.02	91.41	93.47	89.09	89.58	91.09	79.34	81.14	82.56	83.17	89.42	82.14
6	97.38	87.06	97.94	85.02													81.23	78.37	82.33	76.92	75.05	78.41	83.57	76.47									83.68	90.18	83.72	89.29	88.46	87.43	90.13	86.82	92.19	90.59	81.69	83.33	76.92	85.1	88.46	87.05
8	95.81	88.06	92.27	85.99														71.15	73.95	68.78	72.46	76.43											80.53		79.07	82.59		84.95	86.31	84.09	89.58		81.69	80.26	86.67	82.21		81.25
11	97.91	89.05	84.02	88.41															72.09	78.28	84.37	82.88											82.63		83.72	81.7		88.92	89.65	82.73	93.23		82.63	82.02	88.21	81.25		79.91
13	105.76	90.55	81.44	91.79															83.26	81	86.44	83.37											85.26		92.09	89.29		95.38	98.71	91.82	102.6		94.37	89.04	87.69	89.42		83.93
15	101.57	91.54	81.44	92.75															85.12	81.9	83.85	79.9											82.11		87.44	90.18		94.39	93.94	90.45	101.04		91.55	91.23	86.15	91.83		87.05
18	107.33	91.54	79.9	91.79															85.58	84.16	76.09	80.89											84.74		90.23	92.86		94.39	96.33	94.55	102.08		91.55	89.47	89.74	91.35		86.61
20	105.24	93.03	85.57	94.2															88.84	85.07	69.88	84.37											83.68		89.77	90.63		91.41	93.47	90.45	102.08		90.61	89.04	88.21	96.63
22	104.71	96.02	88.66	95.65															88.37	80.54		80.89											81.05		86.51	87.95		87.93	89.18	87.73	100		84.98	87.28	85.64	97.12
25	107.85	97.01	95.36	94.2															88.84	75.57		82.88											79.47		84.65	85.27		86.93	91.08	87.27	98.96		85.92	86.4	84.1	97.6
27	107.33	96.02	94.85	91.79															87.91	74.66		80.89											80.53		82.33	81.25		84.95	90.61	86.36	98.96		85.45	86.4	83.08	97.6
29	104.19	95.52	92.78	92.75															91.16	74.21		77.42											81.05		80	79.02		87.93	91.56	86.36	98.44		82.16	82.46	83.08	98.56
32	110.47	95.52	95.36	98.07															84.65	73.76		73.95											81.58		80	80.8		84.95	93.47	84.55	97.4		82.16	84.65	79.49	99.04
34	109.95	97.01	94.85	96.62															83.72	70.14		73.45											80.53		80.47	81.7		86.44	93.94	83.64	96.88		80.28	85.96	80.51	100
39	110.99	96.02	95.36	97.1															80.47			71.96											79.47		75.81	80.8		80.97	96.33	85	97.4		75.59	88.16	76.92	102.88
41	103.66	97.01	94.85	100.48															76.28			70.47											80.53		75.81	82.59		81.97	96.33	85.91	98.96		76.06	87.72	76.92	104.33
43	106.28	96.52	96.39	100.97															74.88														85.79		77.21	84.38		84.95	98.71	87.73	102.08		77	86.4	81.03	102.4
46	103.66	96.52	94.85	98.07															70.23														86.32		73.95	81.7		83.46	93.47	84.55	99.48		76.06	87.72	77.44	101.44

## Sheet: Fig1_B_ClinicalScore
Days Post-HSCT	BM only (n=4)	BM only (n=4)	BM only (n=4)	BM only (n=4)	BM only (n=4)	BM only (n=4)	BM only (n=4)	BM only (n=4)	BM only (n=4)	BM only (n=4)	BM only (n=4)	BM only (n=4)	BM only (n=4)	BM only (n=4)	BM only (n=4)	BM only (n=4)	GvHD (n=6)	GvHD (n=6)	GvHD (n=6)	GvHD (n=6)	GvHD (n=6)	GvHD (n=6)	GvHD (n=6)	GvHD (n=6)	GvHD (n=6)	GvHD (n=6)	GvHD (n=6)	GvHD (n=6)	GvHD (n=6)	GvHD (n=6)	GvHD (n=6)	GvHD (n=6)	Minnelide 0.1 mg/kg/day (n=6)	Minnelide 0.1 mg/kg/day (n=6)	Minnelide 0.1 mg/kg/day (n=6)	Minnelide 0.1 mg/kg/day (n=6)	Minnelide 0.1 mg/kg/day (n=6)	Minnelide 0.1 mg/kg/day (n=6)	Minnelide 0.1 mg/kg/day (n=6)	Minnelide 0.1 mg/kg/day (n=6)	Minnelide 0.1 mg/kg/day (n=6)	Minnelide 0.1 mg/kg/day (n=6)	Minnelide 0.1 mg/kg/day (n=6)	Minnelide 0.1 mg/kg/day (n=6)	Minnelide 0.1 mg/kg/day (n=6)	Minnelide 0.1 mg/kg/day (n=6)	Minnelide 0.1 mg/kg/day (n=6)	Minnelide 0.1 mg/kg/day (n=6)
0	0	0	0	0													0	0	0	0	0	0	0	0									0	0	0	0	0	0	0	0	0	0	0	0	0	0	0	0
1	2	2.5	2	2.5													2	1.5	1	1	1.5	1	1.5	1.5									2	1	1	1	2	1.5	1.5	1.5	1.5	0.5	1.5	2	2.5	1.5	2	2
4	1.5	3	1.5	3													3	3	2.5	3.5	3.5	3	2.5	2.5									3	2.5	3.5	3	3	2.5	2.5	3.5	3.5	3.5	4.5	4.5	5	3.5	3.5	3.5
6	1	2	1	2													6	7	5.5	7	7.5	6	6.5	6									4	3	3.5	3	3.5	3	3	4	4	4.5	6	5	7	4	4.5	3.5
8	0.5	1.5	1	1.5														5.5	5	5.5	6	5											4		3.5	3.5		3.5	3.5	3.5	3.5		4.5	4	3	4		3.5
11	1	1.5	3.5	2															7.5	7	7	6.5											6.5		4	4.5		4.5	5	7	3.5		4	4	3.5	4.5		4.5
13	1	1.5	3	1.5															5.5	5.5	5	5.5											4.5		3.5	4		4	3.5	4.5	2		3	3	4	3.5		4
15	0	0.5	2	1															5	5.5	7.5	6.5											4		3	2		2.5	2	2	1		2	1.5	2.5	2		2
18	1	0.5	1.5	1.5															5	5.5	9.5	6.5											4.5		3.5	4		3	3.5	2.5	3.5		3.5	3.5	3.5	3		3.5
20	0.5	1	1.5	0.5															4.5	4	9.5	5											3.5		3	3		3	2	2.5	2.5		2.5	3.5	3.5	2.5
22	0.5	0.5	1.5	0.5															4.5	4		4.5											4		4	3.5		3	3.5	3	3.5		3.5	3.5	5	2.5
25	0.5	0.5	0	0.5															6	6		6											5.5		4	3.5		3	2.5	3.5	2.5		3	5	5	2.5
27	0.5	0	0	0.5															6.5	6		5.5											5		4.5	4.5		3.5	3	3	2		3.5	5.5	5	2.5
29	0.5	0.5	1	1															6	7		6											5		5	5		3	2.5	3	2		3.5	6	5	2
32	0.5	0.5	0.5	0.5															6	7.5		5.5											4.5		5	4.5		3	2.5	3	1.5		2.5	4	5	2
34	0.5	0.5	0.5	0.5															6.5	7.5		8											4		4.5	4		3	2.5	4.5	1.5		3.5	5	5.5	1.5
39	0	0	0	0															7	8		8											4.5		5	4		3.5	2	4	1.5		4	3.5	5.5	1.5
41	0.5	0.5	0.5	0.5															7.5			8											3.5		4.5	4		3	1	3.5	1		4	3	5	1
43	0	0	0	0															7														3		4	3		2	1	3	1		4.5	3.5	4.5	1.5
46	0	0	0	0															8.5														2.5		4.5	2.5		2.5	1	2	1.5		4	2.5	6	1

## Sheet: Fig1_C_Survival
Day	Saline (n=8)	Minnelide 0.1 mg/kg/day (n=8)	BM only (n=4)
8	1
10	1
20	1	1
39	1
43	1
48	1
49		0	0
49		0	0
49		0	0
49		0	0
49		0
49		0
49		0
49		0
49		0
49		0
49		0

## Sheet: Fig1_D1_CD4%
	Saline	Saline	Saline	Saline	Saline	Saline	Saline	Saline	Saline	Saline	Saline	Saline	Minnelide 0.1 mg/kg/day	Minnelide 0.1 mg/kg/day	Minnelide 0.1 mg/kg/day	Minnelide 0.1 mg/kg/day	Minnelide 0.1 mg/kg/day	Minnelide 0.1 mg/kg/day	Minnelide 0.1 mg/kg/day	Minnelide 0.1 mg/kg/day	Minnelide 0.1 mg/kg/day	Minnelide 0.1 mg/kg/day	Minnelide 0.1 mg/kg/day	Minnelide 0.1 mg/kg/day	BM only	BM only	BM only	BM only	BM only	BM only	BM only	BM only	BM only	BM only	BM only	BM only
CD4+	9.87	11.5	14.4	13									9.59	5.28	4.7	6.68	10.1	8.86	5.78	8.52	6.14	2.75	6.84	5.17	18.2	7.76	6.73	10.3

## Sheet: Fig1_D2_CD8%
	GVHD	GVHD	GVHD	GVHD	GVHD	GVHD	GVHD	GVHD	GVHD	GVHD	GVHD	GVHD	Minnelide 0.1 mg/kg	Minnelide 0.1 mg/kg	Minnelide 0.1 mg/kg	Minnelide 0.1 mg/kg	Minnelide 0.1 mg/kg	Minnelide 0.1 mg/kg	Minnelide 0.1 mg/kg	Minnelide 0.1 mg/kg	Minnelide 0.1 mg/kg	Minnelide 0.1 mg/kg	Minnelide 0.1 mg/kg	Minnelide 0.1 mg/kg	BM only	BM only	BM only	BM only	BM only	BM only	BM only	BM only	BM only	BM only	BM only	BM only
CD8+	27.2	42.1	28.1	33.6									15.7	16.1	11.6	13.9	9.21	10.3	7.61	13.8	10.6	18.7	13.7	13.8	4.17	0.9	0.78	0.9

## Sheet: Fig1_F1_SkinPath
Untreated	Untreated	Untreated	Untreated	Untreated	Untreated	Minnelide	Minnelide	Minnelide	Minnelide	Minnelide	Minnelide
6	4					0.5	1	0.5	1	1	0

## Sheet: Fig1_F2_GIPath
Untreated	Untreated	Untreated	Untreated	Untreated	Untreated	Minnelide	Minnelide	Minnelide	Minnelide	Minnelide	Minnelide
4	5	5				0	0	0.5

## Sheet: Fig1_H_ColonLength
	GVHD	GVHD	GVHD	GVHD	GVHD	GVHD	GVHD	GVHD	GVHD	GVHD	GVHD	GVHD	Minnelide 0.1 mg/kg	Minnelide 0.1 mg/kg	Minnelide 0.1 mg/kg	Minnelide 0.1 mg/kg	Minnelide 0.1 mg/kg	Minnelide 0.1 mg/kg	Minnelide 0.1 mg/kg	Minnelide 0.1 mg/kg	Minnelide 0.1 mg/kg	Minnelide 0.1 mg/kg	Minnelide 0.1 mg/kg	Minnelide 0.1 mg/kg	BM only	BM only	BM only	BM only	BM only	BM only	BM only	BM only	BM only	BM only	BM only	BM only
colon length (cm)	4.3	4.5	6										5.8	7.2	7.7	7.6	7.9	7.5	8.2	6.4	7.6	8.5	6.8		7	8.2	7	6.7

## Sheet: Fig2_A_Spl Count
BM only + Minnelide	BM only + Minnelide	BM only + Minnelide	GVHD	GVHD	GVHD	Minnelide 28 d	Minnelide 28 d	Minnelide 28 d
61.6	39.3	50.1	17.4	1.2	0.4	29.8	43.1	41.8

## Sheet: Fig2_B_CD4 CD8 ratio
	BM only + Minnelide	BM only + Minnelide	BM only + Minnelide	GVHD	GVHD	GVHD	Minnelide 28 d	Minnelide 28 d	Minnelide 28 d
CD4+/CD8+	3.02926	2.89116	2.94852	0.51	1.32044	1.07792	2.64	3.19	2.91

[truncated: 83 more sheets: Fig2_C_Thymo Count, Fig2_D_CD4 CD8 DP, Fig2_E1_CD4 Kb CD45.1, Fig2_E2_CD8 Kb CD45.1, Fig2_F_CD19 Kb CD45.1, Fig2_G_CD11b Kb CD45.1, Fig2_H_NK1.1 Kb CD45.1, Fig3_B_Dose Proliferation, Fig3_G_HeatMap, Fig4_A_TNFa, Fig4_B_INFg, Fig4_C_GM-CSF, Fig4_D_MCP1, Fig4_E_IL6, Fig4_F_IL10, Fig4_G_IL17a, Fig4_H_TNFaDay7, Fig4_I_INFgDay7, Fig4_J_IL6Day7, Fig4_K_IL10Day7 …]
